# Supplementary material for: Synthesis, Cytotoxicity, and Mechanistic Evaluation of Tetrahydrocurcumin-Amino Acid Conjugates as LAT1-Targeting Anticancer Agents in C6 Glioma Cells
Source: Int J Mol Sci. 2024 Oct 19;25(20):11266. doi: 10.3390/ijms252011266 (PMC11509005; doi:10.3390/ijms252011266)
Supplement: Supplementary file 1 [file ijms-25-11266-s001.zip]

Archive with 1 entries (1 files):
- ijms-3230143-supplementary_proofread.pdf
